# Supplementary material for: Diagnostic value of metagenomic next-generation sequencing in deep neck space infections: a retrospective study of 32 patients
Source: Front Cell Infect Microbiol. 2026 Jul 17;16:1874210. doi: 10.3389/fcimb.2026.1874210 (PMC13423987; doi:10.3389/fcimb.2026.1874210)
Supplement: Supplementary file 2 [file Table1.xlsx]

## Sheet: patient-id-infection-site-32
Patient ID	Infection site	Comorbidities	Prior antibiotic exposure	Culture result	mNGS result	Relative abundance	Antibiotic modification	Reason for modification	Clinical outcome
1	Mediastinal infection	Bronchitis	Cefoperazone Sodium and Sulbactam Sodium for Injection	Gram-positive cocci	Micromonas micros,Streptococcus constellatus,Fusobacterium nucleatum,Dialister pneumosintes	40.14%,6.90%,2.24%,5.92%	None	Not applicable	Clinical Improvement
2	Parapharyngeal abscess	Hypertension	Cefuroxime Sodium for Injection	No bacteria or fungi were detected	Micromonas micros	0.3086	Cefoperazone Sodium and Sulbactam Sodium for Injection	mNGS organism (Micromonas micros) considered clinically relevant	Clinical Improvement
3	Parapharyngeal + mediastinal infection	Diabetes Mellitus	Amphotericin B	Gram-positive cocci, Gram-negative bacilli	Not detected	None	Vancomycin Hydrochloride for Injection	Empirical escalation due to clinical deterioration	Transfer to Another Hospital
4	Retropharyngeal abscess	Diabetes Mellitus	Piperacillin Sodium and Tazobactam Sodium for Injection	Gram-positive cocci, Gram-negative bacilli, Proteus bacilli	Fusobacterium necrophorum,Prevotella baroniae,Streptococcus constellatus	10.44%,69.31%,1.12%	None	Not applicable	Clinical Improvement
5	Retropharyngeal + parapharyngeal infection	Diabetes Mellitus	Cefoperazone Sodium and Sulbactam Sodium for Injection+Levornidazole and Sodium Chloride Injection	Gram-positive cocci and bacilli	Streptococcus pyogenes	0.9977	None	Not applicable	Clinical Improvement
6	Right lateral pharyngeal + mediastinal infection	None	Piperacillin Sodium and Tazobactam Sodium for Injection	No bacteria or fungi were detected	Porphyromonas endodontalis,Prevotella baroniae,Slackia exigua	20.89%,9.86%,11.38%	None	Not applicable	Clinical Improvement
7	Parapharyngeal infection	Diabetes Mellitus ,Alcoholic Cirrhosis	Cefoperazone Sodium and Sulbactam Sodium for Injection+Metronidazole and Sodium Chloride Injection	Gram-negative bacillus	Klebsiella pneumoniae,Enterobacter cancerogenus	60.06%,0.47%	Imipenem and Cilastatin Sodium for Injection	mNGS detected K. pneumoniae as dominant organism	Clinical Improvement
8	Parapharyngeal infection	Diabetes Mellitus ,Hepatitis B Virus	Cefoperazone Sodium and Sulbactam Sodium for Injection	No bacteria or fungi were detected	Sneathia amnii,Peptostreptococcus anaerobius,Klebsiella pneumoniae,Prevotella denticola,Hepatitis B virus	0.02%,6.25%,0.35%,27.86%,28.65%	Cefoperazone Sodium and Sulbactam Sodium for Injection+Metronidazole and Sodium Chloride Injection	Polymicrobial anaerobic profile (Prevotella, Peptostreptococcus, Sneathia) detected by mNGS	Transfer to Another Hospital
9	Parapharyngeal + submandibular infection	None	Cefoperazone Sodium and Sulbactam Sodium for Injection+Levornidazole and Sodium Chloride Injection+Metronidazole and Sodium Chloride Injection	No bacteria or fungi were detected	Micromonas micros	0.3439	None	Not applicable	Clinical Improvement
10	Parapharyngeal infection	Diabetes Mellitus ,Hypertension	Piperacillin Sodium and Tazobactam Sodium for Injection	Gram-positive cocci, Gram-negative bacilli	Micromonas micros,Streptococcus anginosus,Prevotella intermedia	17.43%,0.36%,1.77%	Imipenem and Cilastatin Sodium for Injection	mNGS organisms (M. micros, S. anginosus, P. intermedia) considered clinically relevant	Clinical Improvement
11	Soft‑tissue infection + branchial cleft fistula	None	Fluconazole and Sodium Chloride Injection+Cefoperazone Sodium and Sulbactam Sodium for Injection+Ornidazole and Sodium Chloride Injection	No bacteria or fungi were detected	Saccharomyces cerevisiae	0.0296	None	Not applicable	Clinical Improvement
12	Parapharyngeal infection	None	Cefoperazone Sodium and Sulbactam Sodium for Injection	No bacteria or fungi were detected	Not detected	None	None	Not applicable	Clinical Improvement
13	Retropharyngeal abscess	Pyriform sinus fistula	Piperacillin Sodium and Tazobactam Sodium for Injection	Gram-positive cocci	Micromonas micros,Prevotella oralis,Streptococcus constellatus,Fusobacterium nucleatum,Slackia exigua,Dialister pneumosintes	28.15%,5.65%,0.54%,0.96%,1.83%,0.21%	None	Not applicable	Clinical Improvement
14	Retropharyngeal infection	Esophageal Perforation	Piperacillin Sodium and Tazobactam Sodium for Injection	Gram-positive cocci, Gram-negative bacilli	Streptococcus constellatus,Fusobacterium nucleatum,Micromonas micros	0.68%,0.84%,1.09%	Piperacillin Sodium and Tazobactam Sodium for Injection+Ornidazole and Sodium Chloride Injection	Anaerobic organisms detected by mNGS	Clinical Improvement
15	Left pharyngeal abscess	History of Heart Failure	Piperacillin Sodium and Tazobactam Sodium for Injection	Gram-positive cocci, Gram-negative bacilli	Prevotella oralis,Micromonas micros,Slackia exigua,Pseudomonas aeruginosa	15.58%,14.06%,6.37%,0.02%	None	Not applicable	Clinical Improvement
16	Deep neck infection	None	Piperacillin Sodium and Tazobactam Sodium for Injection	No bacteria or fungi were detected	Not detected	None	None	Not applicable	Clinical Improvement
17	Carotid space infection	None	Cefoperazone Sodium and Sulbactam Sodium for Injection+Metronidazole and Sodium Chloride Injection	No bacteria or fungi were detected	Not detected	None	None	Not applicable	Clinical Improvement
18	Parapharyngeal infection	None	Cefoperazone Sodium and Sulbactam Sodium for Injection+Levornidazole and Sodium Chloride Injection	No bacteria or fungi were detected	Mycobacterium tuberculosis complex	0.9347	Anti-tuberculosis treatment	Mycobacterium tuberculosis complex detected by mNGS	Clinical Improvement
19	Submandibular infection	Hypertension ,Rheumatoid Arthritis	Cefoperazone Sodium and Sulbactam Sodium for Injection+Levornidazole and Sodium Chloride Injection	No bacteria or fungi were detected	Not detected	None	None	Not applicable	Clinical Improvement
20	Retropharyngeal infection	Diabetes Mellitus	Cefoperazone Sodium and Sulbactam Sodium for Injection+Metronidazole and Sodium Chloride Injection	Gram-positive cocci	Streptococcus constellatus，Corynebacterium striatum，Acinetobacter baumannii	26.33%，0.40%，2.76%	Ceftriaxone Sodium for Injection	mNGS organisms (S. constellatus, C. striatum, A. baumannii) considered clinically relevant	Clinical Improvement
21	Deep neck infection	None	Cefoperazone Sodium and Sulbactam Sodium for Injection	Gram-negative bacillus	Streptococcus pyogenes	0.3007	None	Not applicable	Clinical Improvement
22	Parapharyngeal infection	Hypertension	Cefoperazone Sodium and Sulbactam Sodium for Injection	No bacteria or fungi were detected	Tetragenococcus anaerobius，Micromonas micros，Slackia exigua，Streptococcus constellatus，Bacteroides heparinolyticus	14.60%，12.39%，1.08%，1.51%，6.00%	None	Not applicable	Clinical Improvement
23	Retropharyngeal + parapharyngeal infection	None	Cefoperazone Sodium and Sulbactam Sodium for Injection	No bacteria or fungi were detected	Streptococcus constellatus，Micromonas micros	41.77%，34.76%	Ceftriaxone Sodium for Injection	mNGS organisms (S. constellatus, M. micros) considered clinically relevant	Clinical Improvement
24	Deep infection of the left sternocleidomastoid muscle	None	Piperacillin Sodium and Tazobactam Sodium for Injection	Gram-positive cocci	Micromonas micros，Prevotella oralis，Streptococcus constellatus，Porphyromonas endodontalis，Slackia exigua	35.86%，9.1%，0.96%，2.26%，2.37%	Vancomycin Hydrochloride for Injection+Ornidazole and Sodium Chloride Injection	Anaerobic organisms detected by mNGS	Clinical Improvement
25	Submandibular infection	None	Cefoperazone Sodium and Sulbactam Sodium for Injection+Metronidazole and Sodium Chloride Injection	Gram-positive cocci, Gram-negative bacilli	Fusobacterium nucleatum，Slackia exigua，Streptococcus anginosus，Prevotella oralis	1.48%，1.53%，0.70%，47.50%	None	Not applicable	Clinical Improvement
26	Parapharyngeal infection	None	Meropenem for Injection	Gram-positive cocci, Gram-negative bacilli	Fusobacterium nucleatum，Segatella oris，Streptococcus constellatus	3.43%,30.25%,6.705	Ceftriaxone Sodium for Injection+Levornidazole and Sodium Chloride Injection	mNGS organisms (F. nucleatum, S. oris, S. constellatus) considered clinically relevant	Clinical Improvement
27	Retropharyngeal infection	Diabetes Mellitus ,Guillain-Barré Syndrome	Cefoperazone Sodium and Sulbactam Sodium for Injection	Gram-positive cocci	Klebsiella pneumoniae	0.9954	None	Not applicable	Clinical Improvement
28	Neck soft‑tissue infection	None	Ceftriaxone Sodium for Injection	Gram-positive cocci, Gram-negative bacilli	Prevotella oralis，Streptococcus constellatus	80.87%，2.98%	Piperacillin Sodium and Tazobactam Sodium for Injection	mNGS organisms (P. oralis, S. constellatus) considered clinically relevant	Clinical Improvement
29	Parapharyngeal infection	Diabetes Mellitus	Cefoperazone Sodium and Sulbactam Sodium for Injection+Levornidazole and Sodium Chloride Injection	No bacteria or fungi were detected	Micromonas micros,Streptococcus constellatus,Bacteroides heparinolyticus	25.21%,4.44%,2.62%	Ceftriaxone Sodium for Injection	mNGS organisms (M. micros, S. constellatus, B. heparinolyticus) considered clinically relevant	Clinical Improvement
30	Thyroid‑adjacent abscess	Diabetes Mellitus	Cefoperazone Sodium and Sulbactam Sodium for Injection+Levornidazole and Sodium Chloride Injection	Gram-negative bacillus	Micromonas micros,Slackia exigua	4.19%,21.54%	None	Not applicable	Clinical Improvement
31	Parapharyngeal infection	Diabetes Mellitus	Cefoperazone Sodium and Sulbactam Sodium for Injection	Gram-positive cocci, Gram-negative bacilli	Micromonas micros,Prevotella oralis,Streptococcus constellatus	6.19%,38.50%,12.75%	Levornidazole and Sodium Chloride Injection	Anaerobic organisms (P. oralis, S. constellatus) detected by mNGS	In-Hospital Treatment
32	Retropharyngeal infection	Diabetes Mellitus	Cefoperazone Sodium and Sulbactam Sodium for Injection	Gram-positive cocci	Streptococcus constellatus	0.9011	Metronidazole and Sodium Chloride Injection	mNGS organism (S. constellatus) considered clinically relevant	Clinical Improvement
